# Supplementary material for: Why Does the SARS-CoV-2 Delta VOC Spread So Rapidly? Universal Conditions for the Rapid Spread of Respiratory Viruses, Minimum Viral Loads for Viral Aerosol Generation, Effects of Vaccination on Viral Aerosol Generation, and Viral Aerosol Clouds
Source: Int J Environ Res Public Health. 2021 Sep 17;18(18):9804. doi: 10.3390/ijerph18189804 (PMC8470664; doi:10.3390/ijerph18189804)
Supplement: Supplementary file 1 [file ijerph-18-09804-s001.zip]

Archive with 1 entries (1 files):
- ijerph-1366069-supplementary.pdf
